# Supplementary material for: USP18 Is Associated with PD-L1 Antitumor Immunity and Improved Prognosis in Colorectal Cancer
Source: Biomolecules. 2024 Sep 21;14(9):1191. doi: 10.3390/biom14091191 (PMC11430364; doi:10.3390/biom14091191)
Supplement: Supplementary file 1 [file biomolecules-14-01191-s001.zip]

Archive with 1 entries (1 files):
- biomolecules-3148477-supplementary.pdf
